# Supplementary material for: Myristic Acid Remodels Sphingolipid Metabolism via Dual Pathways: Canonical d18-Sphingolipid Regulation and Non-Canonical d16-Sphingolipid Synthesis
Source: Nutrients. 2025 Sep 5;17(17):2881. doi: 10.3390/nu17172881 (PMC12429915; doi:10.3390/nu17172881)
Supplement: Supplementary file 1 [file nutrients-17-02881-s001.zip]

Archive with 1 entries (1 files):
- nutrients-3805395-supplementary.pdf
